# Supplementary material for: Homopolymer and ABC Triblock Copolymer Mixtures for Thermoresponsive Gel Formulations
Source: Gels. 2021 Aug 9;7(3):116. doi: 10.3390/gels7030116 (PMC8395906; doi:10.3390/gels7030116)
Supplement: Supplementary file 1 [file gels-07-00116-s001.zip]

Archive with 1 entries (1 files):
- gels-1318238-Supplementary-for publish.pdf
